# Supplementary material for: Cocktail Strategy Based on NK Cell-Derived Exosomes and Their Biomimetic Nanoparticles for Dual Tumor Therapy
Source: Cancers (Basel). 2019 Oct 14;11(10):1560. doi: 10.3390/cancers11101560 (PMC6827005; doi:10.3390/cancers11101560)
Supplement: Supplementary file 1 [file cancers-11-01560-s001.zip]

Archive with 2 entries (2 files):
- cancers-609450 supplementary after proof/cancers-609450-supplementary-after proof.pdf
- cancers-609450 supplementary after proof/Supplemental Materials for Original WB pictures.pptx
